# Supplementary material for: Participant engagement with a UK community-based preschool childhood obesity prevention programme: a focused ethnography study
Source: BMC Public Health. 2019 Aug 8;19:1074. doi: 10.1186/s12889-019-7410-0 (PMC6688247; doi:10.1186/s12889-019-7410-0)
Supplement: Supplementary file 1 — Observation template. (XLSX 16 kb) [file 12889_2019_7410_MOESM1_ESM.xlsx]

## Sheet: Definitions
Additional file 1 - Adapted from CFIR Observation Template (CFIR Research Team-Center for Clinical Management Research, 2019 (available from: https://cfirguide.org/evaluation-design/qualitative-data/)
Project Name:
Children's centre:
Date:
Observers:
DOMAIN & CONSTRUCT		DEFINITION	DATA
I. INNOVATION CHARACTERISTICS
A	Innovation Source	Perception of key stakeholders about who has developed HENRY and why
B	Evidence Strength & Quality	Stakeholder perception of the quality and validity of evidence around HENRY
C	Relative Advantage	Stakeholder perception of the advantage of HENRY versus an alternative solution
D	Adaptability	The degree to which HENRY meets the local needs of the children's centre
E	Trialability	The ability to test HENRY on a small scale in the organization, and to be able to reverse course (undo implementation) if warranted.
F	Complexity	Perceived difficulty of implementing HENRY (duration, scope, readiness, radicalness, disruptiveness, intricacy)
G	Design Quality & Packaging	Precieved quality of HENRY (content/delivery/design/ acceptability) and how this influences engagement
H	Cost	Perceived costs associated with the implementation of HENRY
II. OUTER SETTING
A	Needs & Resources of Those Served by the Organization	Perceptions around the extent to which families needs are met by HENRY
B	Cosmopolitanism	The extent to which children's centres network with other children's centres around HENRY implementation/parent engagement
C	Peer Pressure	Mimetic or competitive pressure to implement HENRY and recruit/retain participants
D	External Policy & Incentives	Influence of local authorities/wider agencies in the implementation of HENRY/participant engagement
III. INNER SETTING
A	Structural Characteristics	Age, maturity, size of children's centre and its influence in HENRY implementation/participant engagement
B	Networks & Communications	The nature and quality of webs of social networks and communications within the children's centre around HENRY implementation/participant engagement
C	Culture	Norms, values, and basic assumptions of children's centres around HENRY implementation/participant engagement
D	Implementation Climate	The absorptive capacity for change, shared receptivity of involved individuals to HENRY, and the extent to which implementation of HENRY/participant engagement will be rewarded, supported, and expected within their organization.
1	Tension for Change	The degree to which stakeholders perceive the current situation around HENRY implementation/participant engagement to be intolerable
2	Compatibility	The degree of tangible fit between meaning and values of HENRY by involved individuals and how HENRY implementation/participant engagement fits within existing workflows and systems
3	Relative Priority	Shared importance of HENRY implementation/participant engagement within the children's centre
4	Organizational Incentives & Rewards	Incentives surrounding HENRY implementation/participant engagement
5	Goals & Feedback	The degree to which goals/targets are clearly communicated, acted upon and fed back to staff around HENRY implementation/participant engagement
6	Learning Climate	A climate in which: a) leaders express their own fallibility and need for team members’ assistance and input; b) team members feel that they are essential, valued, and knowledgeable partners in the change process; c) individuals feel psychologically safe to try new methods; and d) there is sufficient time and space for reflective thinking and evaluation
E	Readiness for Implementation	Tangible and immediate indicators of children's centre commitment to implement/engage participants to HENRY
1	Leadership Engagement	Commitment, involvement and accountability of leaders and managers around HENRY implementation/participant engagement
2	Available Resources	The level of resources dedicated for HENRY implementation/participant engagement (including money, training, education, physical space and time)
3	Access to Knowledge & Information	Ease of access to digestible information and knowledge around HENRY
IV. CHARACTERISTICS OF INDIVIDUALS
A	Knowledge & Beliefs about the Innovation	Individuals’ attitudes toward and value placed on HENRY as well as familiarity with facts, truths, and principles related to the programme.
B	Self-efficacy	Individual belief in their own capabilities to execute HENRY to achieve implementation goals (including recruitment and retention rates)
C	Individual Stage of Change	Characterization of the phase an individual is in, as he or she progresses toward skilled, enthusiastic, and sustained implementation of HENRY/participant engagement
D	Individual Identification with Organization	Perceptions of stakeholders around the children's centre/local authority, and their relationship and degree of commitment with that organization
E	Other Personal Attributes	Personal traits of stakeholders such as tolerance of ambiguity, intellectual ability, motivation, values, competence, capacity, and learning style and there influence on HENRY implementation/participant engagement.
V. PROCESS
A	Planning	The degree to which a scheme or method of behavior and tasks for implementing/engaging participants to HENRY are developed in advance, and the quality of those schemes or methods.
B	Engaging	Attracting and involving appropriate individuals in the implementation of HENRY and participant engagement efforts
1	Opinion Leaders	Individuals in an organization who have formal or informal influence on the attitudes and beliefs of their colleagues with respect to implementing/engaging participants to HENRY
2	Formally Appointed Internal Implementation Leaders	Individuals from within the organization who have been formally appointed with responsibility for implementing/engaging participants to HENRY
3	Champions	Individuals who dedicate themselves to supporting, marketing, and ‘driving through’ HENRY/participant engagement
4	External Change Agents	Individuals who are affiliated with an outside entity who formally influence or facilitate decisions around HENRY implementation/participant engagement in a desirable direction
C	Executing	The degree to which centres carry out out or accomplish HENRY implementation/participant engagement efforts according to plan.
D	Reflecting & Evaluating	Details of any quantitative and qualitative feedback about the progress and quality of HENRY implementation/participant engagement efforts
